# Supplementary material for: 1,2-Bis(1,3-dithiol-2-yl­idene)hydrazine
Source: Acta Crystallogr Sect E Struct Rep Online. 2008 Jun 7;64(Pt 7):o1217. doi: 10.1107/S160053680801667X (PMC2961747; doi:10.1107/S160053680801667X)
Supplement: Supplementary file 2 [file e-64-o1217-Isup2.hkl]

# 
# h,k,l, Fc-squared, Fo-squared, sigma(Fo-squared) and status flag 
# 
data_I
_shelx_title ' wulx08-1 in P2(1)/n' 
_shelx_refln_list_code          4 
_shelx_F_calc_maximum      111.21 
_exptl_crystal_F_000       236.00 
_reflns_d_resolution_high  0.7702 
 
loop_ 
 _symmetry_equiv_pos_as_xyz 
 'x, y, z' 
 '-x+1/2, y+1/2, -z+1/2' 
 '-x, -y, -z' 
 'x-1/2, -y-1/2, z-1/2' 
 
_cell_length_a     3.9664 
_cell_length_b    10.1217 
_cell_length_c    11.3006 
_cell_angle_alpha  90.000 
_cell_angle_beta   97.390 
_cell_angle_gamma  90.000 
 
_shelx_F_squared_multiplier     1.000 
 
loop_ 
 _refln_index_h 
 _refln_index_k 
 _refln_index_l 
 _refln_F_squared_calc 
 _refln_F_squared_meas 
 _refln_F_squared_sigma 
 _refln_observed_status 
   2   0   0     1500.84     1643.95     17.97 o 
   4   0   0      227.74      231.65      6.18 o 
   1   1   0      709.41      754.47      6.06 o 
   2   1   0       29.25       29.44      0.48 o 
   3   1   0        0.39        0.06      0.31 o 
   4   1   0        0.69        1.08      0.68 o 
   5   1   0        0.00        1.75      1.48 o 
   0   2   0     4099.33     4150.95     75.92 o 
   1   2   0     1542.79     1610.97     16.74 o 
   2   2   0        0.01        0.17      0.25 o 
   3   2   0      332.53      339.17      3.22 o 
   4   2   0      190.29      185.97      2.21 o 
   5   2   0        2.21        3.99      2.03 o 
   1   3   0       25.49       35.52      0.67 o 
   2   3   0      721.13      714.94      6.22 o 
   3   3   0      173.42      162.25      1.68 o 
   4   3   0        5.49        4.18      0.53 o 
   0   4   0        1.52        5.43      0.60 o 
   1   4   0      474.77      494.33      4.27 o 
   2   4   0       16.45       19.62      0.79 o 
   3   4   0      116.08      120.22      1.40 o 
   4   4   0       24.45       22.05      1.08 o 
   1   5   0       17.01       14.74      1.05 o 
   2   5   0     1642.67     1626.70     20.05 o 
   3   5   0        7.15        7.15      0.48 o 
   4   5   0        6.90        6.46      0.54 o 
   0   6   0      410.41      457.23      6.34 o 
   1   6   0        1.87        3.79      0.54 o 
   2   6   0       65.86       73.53      1.65 o 
   3   6   0        2.23        2.36      0.39 o 
   4   6   0        2.92        2.66      0.52 o 
   1   7   0      594.04      577.15      7.95 o 
   2   7   0      946.02      888.48      9.99 o 
   3   7   0       18.12       16.41      0.56 o 
   4   7   0       10.01        8.68      2.38 o 
   0   8   0      752.59      791.19     11.51 o 
   1   8   0       61.28       65.40      2.14 o 
   2   8   0       66.76       70.98      1.54 o 
   3   8   0        7.59        7.48      0.41 o 
   4   8   0        7.02        5.35      3.29 o 
   1   9   0       87.91       83.98      1.93 o 
   2   9   0       71.94       61.86      1.62 o 
   3   9   0      145.80      145.63      3.98 o 
   0  10   0      426.16      467.70      7.03 o 
   1  10   0        5.58        4.61      0.62 o 
   2  10   0        1.48        1.67      1.11 o 
   3  10   0       21.42       22.83      2.34 o 
   1  11   0       64.58       61.10      1.29 o 
   2  11   0        5.59        6.02      1.24 o 
   0  12   0      254.14      275.59      5.29 o 
   1  12   0       52.11       52.86      1.60 o 
   2  12   0        0.44        0.31      1.21 o 
  -5   0   1        8.62       11.24      2.25 o 
  -3   0   1      297.75      295.27      8.43 o 
  -1   0   1     3157.18     3474.52    117.29 o 
   1   0   1    12367.49    12314.41    228.76 o 
   3   0   1       95.29       96.61      3.38 o 
   5   0   1       20.33       22.37      2.59 o 
  -5   1   1        0.06        0.40      0.82 o 
  -4   1   1        1.05        1.76      1.62 o 
  -3   1   1      455.71      428.66      6.08 o 
  -2   1   1      120.24      105.07      1.65 o 
  -1   1   1     1091.18     1138.88     26.92 o 
   1   1   1     8851.47     8939.88    122.19 o 
   2   1   1     1029.55     1064.10      8.16 o 
   3   1   1       87.19       84.13      1.08 o 
   4   1   1       28.87       27.45      0.97 o 
   5   1   1       24.39       30.03      2.39 o 
  -5   2   1       14.91       15.98      3.71 o 
  -4   2   1       19.39       20.93      0.58 o 
  -3   2   1      290.89      292.72      2.74 o 
  -2   2   1       67.35       81.16      0.84 o 
  -1   2   1       54.52       54.37      1.20 o 
   0   2   1      636.28      649.41      5.49 o 
   1   2   1      706.27      694.95      5.58 o 
   2   2   1      252.88      241.47      1.98 o 
   3   2   1       78.14       79.29      1.22 o 
   4   2   1      103.38       95.57      1.87 o 
  -5   3   1        1.59        2.81      1.46 o 
  -4   3   1        2.87        2.84      0.49 o 
  -3   3   1      242.20      237.57      2.19 o 
  -2   3   1     1131.94     1126.91     10.52 o 
  -1   3   1     1279.03     1275.27     12.69 o 
   0   3   1      539.86      565.12      7.77 o 
   1   3   1      140.14      133.56      1.23 o 
   2   3   1      363.28      375.07      3.26 o 
   3   3   1      122.80      121.75      1.56 o 
   4   3   1        5.33        6.12      0.58 o 
  -4   4   1       53.29       53.99      1.32 o 
  -3   4   1        9.61        9.63      0.53 o 
  -2   4   1        1.65        2.75      0.53 o 
  -1   4   1     1353.89     1349.31     14.00 o 
   0   4   1      326.78      324.89      5.11 o 
   1   4   1       44.56       40.50      0.81 o 
   2   4   1      128.30      142.81      1.66 o 
   3   4   1      233.47      230.73      2.54 o 
   4   4   1       64.30       60.89      1.79 o 
  -4   5   1        4.60        5.06      0.59 o 
  -3   5   1       49.83       47.89      0.99 o 
  -2   5   1       21.32       24.12      1.77 o 
  -1   5   1     2570.04     2782.93     34.48 o 
   0   5   1        0.26        0.63      0.36 o 
   1   5   1      158.20      181.73      1.78 o 
   2   5   1       45.64       43.50      0.66 o 
   3   5   1      195.73      195.88      1.98 o 
   4   5   1        0.01        0.42      0.41 o 
  -4   6   1        0.15        0.66      0.64 o 
  -3   6   1       16.27       16.68      0.95 o 
  -2   6   1        7.57        9.08      1.03 o 
  -1   6   1      844.22      812.69      8.22 o 
   0   6   1       52.51       59.19      1.12 o 
   1   6   1      166.82      179.52      2.31 o 
   2   6   1       28.93       28.11      0.82 o 
   3   6   1      407.27      399.80      6.17 o 
   4   6   1        0.16        0.88      0.82 o 
  -4   7   1        7.21        6.52      1.83 o 
  -3   7   1       40.03       39.61      1.41 o 
  -2   7   1       60.77       65.46      1.77 o 
  -1   7   1      683.87      648.13      6.86 o 
   0   7   1      370.02      376.54      3.80 o 
   1   7   1       20.00       18.69      0.44 o 
   2   7   1      433.62      427.19      5.18 o 
   3   7   1      169.12      161.53      2.90 o 
   4   7   1        0.78        0.26      1.04 o 
  -4   8   1       59.48       66.87      4.72 o 
  -3   8   1        8.35        8.46      0.60 o 
  -2   8   1       49.68       51.24      1.04 o 
  -1   8   1      878.24      833.46     10.90 o 
   0   8   1      320.99      314.93      3.52 o 
   1   8   1      323.08      337.84      3.19 o 
   2   8   1       15.23       12.81      0.82 o 
   3   8   1       24.13       24.82      2.36 o 
  -3   9   1       68.35       69.49      2.33 o 
  -2   9   1      125.85      119.26      1.67 o 
  -1   9   1        2.61        1.38      0.48 o 
   0   9   1       19.58       19.87      0.73 o 
   1   9   1      307.06      322.80      3.01 o 
   2   9   1       27.67       26.52      1.22 o 
   3   9   1       15.16       14.54      1.56 o 
  -3  10   1       63.33       68.46      3.48 o 
  -2  10   1      128.17      131.73      3.25 o 
  -1  10   1        0.11        0.34      0.55 o 
   0  10   1       55.43       50.62      1.07 o 
   1  10   1      121.61      134.76      1.52 o 
   2  10   1       35.12       34.67      1.76 o 
   3  10   1        6.33        3.96      2.96 o 
  -2  11   1       15.28       17.66      2.34 o 
  -1  11   1        5.54        6.76      1.07 o 
   0  11   1      129.48      124.25      2.24 o 
   1  11   1      166.35      175.24      2.90 o 
   2  11   1        0.76        1.67      1.12 o 
  -2  12   1       26.57       26.85      5.14 o 
  -1  12   1        6.02        4.69      0.72 o 
   0  12   1       13.05       14.50      1.04 o 
   1  12   1      112.42      114.66      3.57 o 
   2  12   1       21.22       17.98      5.51 o 
   0  13   1       16.56       14.98      1.08 o 
  -4   0   2        0.85        1.80      1.35 o 
  -2   0   2       76.47       69.34      1.97 o 
   0   0   2        1.08        1.49      0.40 o 
   2   0   2        1.94        2.11      0.45 o 
   4   0   2        0.69        0.60      0.60 o 
  -5   1   2        1.79        1.61      1.09 o 
  -4   1   2       41.70       41.36      2.93 o 
  -3   1   2       17.39       19.52      0.89 o 
  -2   1   2     2060.92     2101.93     28.34 o 
  -1   1   2       53.96       77.98      2.87 o 
   0   1   2     2537.02     2705.96     25.65 o 
   1   1   2      419.05      436.65      3.10 o 
   2   1   2     3680.02     3788.18     38.85 o 
   3   1   2      353.55      342.33      3.92 o 
   4   1   2        4.10        2.61      0.69 o 
  -5   2   2       33.39       31.30      1.81 o 
  -4   2   2       26.41       27.93      2.50 o 
  -3   2   2       23.00       23.40      0.89 o 
  -2   2   2        0.34        1.42      0.58 o 
  -1   2   2      342.32      329.05      2.88 o 
   0   2   2        0.86        0.66      0.25 o 
   1   2   2      479.72      476.96      4.05 o 
   2   2   2      196.34      212.78      1.87 o 
   3   2   2       84.65       91.71      1.30 o 
   4   2   2       64.39       60.14      1.49 o 
  -5   3   2       34.31       39.85      1.97 o 
  -4   3   2       50.12       47.30      1.54 o 
  -3   3   2      128.46      119.80      1.76 o 
  -2   3   2     1008.76     1031.42     10.57 o 
  -1   3   2     1177.59     1215.40     12.49 o 
   0   3   2      125.52      128.83      1.49 o 
   1   3   2      432.66      402.45      3.76 o 
   2   3   2      233.14      227.54      2.97 o 
   3   3   2      260.98      265.62      2.90 o 
   4   3   2        0.07        0.10      0.58 o 
  -4   4   2      241.01      227.89      4.53 o 
  -3   4   2       39.21       37.51      0.98 o 
  -2   4   2      113.69      116.45      1.91 o 
  -1   4   2      201.15      187.93      2.60 o 
   0   4   2     5436.48     5884.17     78.38 o 
   1   4   2       88.74       91.40      1.68 o 
   2   4   2       51.69       53.56      1.12 o 
   3   4   2        5.39        7.92      0.61 o 
   4   4   2      111.51      113.17      3.06 o 
  -4   5   2        8.75        9.75      0.73 o 
  -3   5   2       52.97       57.38      0.95 o 
  -2   5   2       21.57       27.28      1.17 o 
  -1   5   2       39.39       37.02      0.96 o 
   0   5   2       82.42      111.82      1.20 o 
   1   5   2       10.54       10.34      0.79 o 
   2   5   2       45.03       46.93      1.01 o 
   3   5   2       46.42       49.43      2.28 o 
   4   5   2        1.90        1.44      0.86 o 
  -4   6   2      146.45      143.19      2.07 o 
  -3   6   2       27.60       28.52      0.84 o 
  -2   6   2      160.31      151.30      1.97 o 
  -1   6   2       62.41       63.34      1.07 o 
   0   6   2     2747.92     2921.02     36.66 o 
   1   6   2      160.33      167.60      1.93 o 
   2   6   2       21.68       21.75      1.79 o 
   3   6   2       68.91       66.50      1.63 o 
   4   6   2      160.02      160.90      4.09 o 
  -4   7   2        0.11        0.12      0.79 o 
  -3   7   2        5.95        7.08      0.65 o 
  -2   7   2        3.04        4.01      0.83 o 
  -1   7   2        0.90        1.14      0.51 o 
   0   7   2       60.63       53.70      1.20 o 
   1   7   2       63.82       63.30      1.07 o 
   2   7   2       25.70       28.67      1.51 o 
   3   7   2       85.47       84.39      3.03 o 
   4   7   2        0.02       -0.52      0.91 o 
  -4   8   2       24.39       26.48      2.54 o 
  -3   8   2      164.25      159.32      2.64 o 
  -2   8   2      155.82      142.83      1.97 o 
  -1   8   2      243.32      241.52      2.98 o 
   0   8   2      979.43      929.41     10.08 o 
   1   8   2      386.69      390.24      4.17 o 
   2   8   2        9.46        8.87      1.34 o 
   3   8   2       70.09       74.54      2.97 o 
  -3   9   2       48.63       53.41      2.47 o 
  -2   9   2       89.75       92.48      1.55 o 
  -1   9   2       10.18       11.44      1.23 o 
   0   9   2      125.85      125.92      2.03 o 
   1   9   2       56.34       52.54      0.69 o 
   2   9   2      262.17      267.83      6.07 o 
   3   9   2        0.31        0.11      1.24 o 
  -3  10   2      119.46      121.70      4.61 o 
  -2  10   2        1.16        1.12      0.52 o 
  -1  10   2       91.66       87.23      1.75 o 
   0  10   2       14.53       18.41      0.98 o 
   1  10   2      121.94      114.16      1.35 o 
   2  10   2       18.88       20.26      1.85 o 
   3  10   2        9.95       11.13      2.10 o 
  -2  11   2      378.81      378.57      5.85 o 
  -1  11   2       96.52      102.51      1.69 o 
   0  11   2        0.33       -0.09      0.42 o 
   1  11   2       34.30       38.24      4.01 o 
   2  11   2      165.65      172.18      4.81 o 
  -2  12   2        8.35        4.74      1.23 o 
  -1  12   2        3.39        2.99      0.71 o 
   0  12   2        8.23        4.88      0.76 o 
   1  12   2        6.91        4.07      1.42 o 
   0  13   2        0.12        2.41      1.60 o 
  -5   0   3       89.86       93.26      3.26 o 
  -3   0   3      107.44      109.25      3.48 o 
  -1   0   3     3279.83     3322.23     83.96 o 
   1   0   3      547.82      572.51      6.16 o 
   3   0   3      465.25      469.99      6.18 o 
  -5   1   3       22.14       24.66      1.98 o 
  -4   1   3       11.08       12.44      3.77 o 
  -3   1   3       76.91       80.20      1.23 o 
  -2   1   3       66.89       60.42      1.04 o 
  -1   1   3     1587.64     1666.89     19.96 o 
   0   1   3      119.01      123.53      1.08 o 
   1   1   3      214.91      226.44      1.82 o 
   2   1   3        2.20        3.06      0.40 o 
   3   1   3      309.80      308.89      2.86 o 
   4   1   3       21.98       23.19      1.16 o 
  -5   2   3       24.03       27.68      1.66 o 
  -4   2   3      174.77      171.26      3.59 o 
  -3   2   3       29.66       32.75      0.85 o 
  -2   2   3       11.77       11.77      1.10 o 
  -1   2   3     1843.27     1892.03     23.77 o 
   0   2   3      515.63      524.32      6.24 o 
   1   2   3       70.25       83.20      0.73 o 
   2   2   3      242.85      254.13      2.10 o 
   3   2   3      462.00      454.22      5.87 o 
   4   2   3      152.35      149.14      3.15 o 
  -4   3   3        5.74        5.55      0.99 o 
  -3   3   3      589.43      579.16      6.07 o 
  -2   3   3      442.11      427.36      4.79 o 
  -1   3   3      720.56      763.76      8.70 o 
   0   3   3      238.94      260.48      2.16 o 
   1   3   3      478.21      464.18      4.87 o 
   2   3   3      442.80      419.29      4.99 o 
   3   3   3       28.65       26.13      0.74 o 
   4   3   3        6.51        7.20      1.36 o 
  -4   4   3      106.43      106.72      1.80 o 
  -3   4   3      178.55      168.04      2.36 o 
  -2   4   3       21.02       21.55      1.07 o 
  -1   4   3      794.10      843.32      7.33 o 
   0   4   3      515.93      483.63      4.53 o 
   1   4   3     2140.88     2215.86     34.26 o 
   2   4   3        0.56        1.44      0.19 o 
   3   4   3        0.13        0.52      0.31 o 
   4   4   3       38.25       40.69      1.14 o 
  -4   5   3       12.46       12.22      0.93 o 
  -3   5   3      519.25      500.78      4.84 o 
  -2   5   3       18.63       19.26      0.82 o 
  -1   5   3      123.16      113.81      1.19 o 
   0   5   3       44.82       47.32      0.72 o 
   1   5   3     1361.99     1331.17     17.30 o 
   2   5   3        0.99        0.47      0.72 o 
   3   5   3        2.51        3.08      0.27 o 
   4   5   3       17.72       19.82      1.25 o 
  -4   6   3        0.08        0.53      0.84 o 
  -3   6   3      199.10      200.88      3.23 o 
  -2   6   3       72.49       77.87      1.34 o 
  -1   6   3       72.79       72.12      1.35 o 
   0   6   3        1.61        1.93      0.32 o 
   1   6   3      728.06      727.81     12.79 o 
   2   6   3      147.57      154.35      3.62 o 
   3   6   3        9.02        9.53      1.45 o 
   4   6   3       25.22       21.64      1.67 o 
  -4   7   3       18.69       19.93      2.08 o 
  -3   7   3       84.56       87.43      1.72 o 
  -2   7   3      221.33      223.37      3.87 o 
  -1   7   3      269.86      251.24      2.88 o 
   0   7   3      180.07      170.52      1.78 o 
   1   7   3     1022.49      980.78     13.08 o 
   2   7   3       19.91       22.83      1.80 o 
   3   7   3        5.47        5.45      1.22 o 
   4   7   3        0.02       -0.31      0.94 o 
  -4   8   3       20.84       21.45      1.53 o 
  -3   8   3       51.80       48.92      2.31 o 
  -2   8   3       49.80       47.97      1.65 o 
  -1   8   3      122.93      124.00      5.23 o 
   0   8   3      143.39      144.60      1.75 o 
   1   8   3      113.41      103.62      2.86 o 
   2   8   3      116.28      118.88      2.99 o 
   3   8   3        7.51        6.14      1.59 o 
  -3   9   3        1.65        2.46      1.03 o 
  -2   9   3      327.67      324.61      3.79 o 
  -1   9   3        1.00        2.38      0.66 o 
   0   9   3       11.29       10.44      0.74 o 
   1   9   3      161.36      153.47      2.95 o 
   2   9   3      200.96      196.60      5.67 o 
   3   9   3       34.97       39.26      2.19 o 
  -3  10   3       16.93       17.50      1.69 o 
  -2  10   3       35.72       32.28      1.18 o 
  -1  10   3      215.19      216.73      2.67 o 
   0  10   3       23.46       22.86      1.15 o 
   1  10   3       49.00       52.22      1.91 o 
   2  10   3       19.89       18.89      2.32 o 
   3  10   3       81.61       79.91      5.84 o 
  -2  11   3       21.31       23.45      0.96 o 
  -1  11   3      360.50      356.28      4.04 o 
   0  11   3       42.58       47.81      1.33 o 
   1  11   3       11.95       12.00      1.37 o 
   2  11   3        0.22        0.09      1.19 o 
  -1  12   3      150.18      163.41      2.34 o 
   0  12   3       81.05       79.01      2.97 o 
   1  12   3        0.16        0.50      1.01 o 
  -4   0   4      479.96      466.10     15.45 o 
  -2   0   4      235.95      254.32      5.62 o 
   0   0   4     4949.21     5067.82     83.25 o 
   2   0   4       74.99       83.56      1.58 o 
   4   0   4      133.79      138.40      2.83 o 
  -5   1   4       36.71       36.24      3.28 o 
  -4   1   4        3.52        4.55      0.99 o 
  -3   1   4      170.71      161.70      2.26 o 
  -2   1   4       41.39       43.36      1.52 o 
  -1   1   4       85.82       80.03      0.91 o 
   0   1   4      123.43      115.87      1.12 o 
   1   1   4      103.69      103.61      1.06 o 
   2   1   4        0.75        0.81      0.32 o 
   3   1   4       25.48       25.65      1.00 o 
   4   1   4        1.18        1.28      0.58 o 
  -5   2   4        6.82        7.20      1.30 o 
  -4   2   4       74.32       71.38      1.57 o 
  -3   2   4      213.90      217.01      2.53 o 
  -2   2   4      786.84      824.84     12.62 o 
  -1   2   4      469.20      465.87      5.30 o 
   0   2   4     3341.94     3613.57     38.18 o 
   1   2   4      113.76      100.98      1.10 o 
   2   2   4      146.77      150.47      1.48 o 
   3   2   4        2.37        2.36      0.42 o 
   4   2   4      131.50      127.82      3.35 o 
  -4   3   4       76.96       71.10      2.12 o 
  -3   3   4       96.83       93.40      1.40 o 
  -2   3   4      917.66      882.51     20.23 o 
  -1   3   4      289.30      300.34      2.79 o 
   0   3   4      118.69      110.06      1.18 o 
   1   3   4        0.74        1.35      0.49 o 
   2   3   4      409.41      394.85      3.29 o 
   3   3   4      231.14      228.08      2.39 o 
   4   3   4        7.87       10.29      1.45 o 
  -4   4   4        2.97        3.05      0.71 o 
  -3   4   4      222.88      220.41      3.03 o 
  -2   4   4      188.47      194.96      2.56 o 
  -1   4   4      179.59      177.31      1.90 o 
   0   4   4      459.70      518.37      4.27 o 
   1   4   4      493.80      476.23      5.21 o 
   2   4   4       10.55       12.53      0.76 o 
   3   4   4       23.89       24.51      0.81 o 
   4   4   4        1.00        1.28      0.85 o 
  -4   5   4      107.23      100.09      1.78 o 
  -3   5   4       23.31       22.67      1.21 o 
  -2   5   4     1546.19     1508.59     17.40 o 
  -1   5   4       32.53       32.79      0.75 o 
   0   5   4      450.35      448.87      5.42 o 
   1   5   4        1.89        1.24      0.87 o 
   2   5   4     1200.84     1175.57     16.87 o 
   3   5   4        7.12        7.38      0.23 o 
   4   5   4        3.81        5.06      1.05 o 
  -4   6   4        1.83        2.20      1.00 o 
  -3   6   4       19.65       20.46      0.83 o 
  -2   6   4        6.56        6.95      1.12 o 
  -1   6   4        6.19        4.93      0.84 o 
   0   6   4       91.22       83.35      1.20 o 
   1   6   4       87.61       84.64      2.18 o 
   2   6   4       59.41       52.34      2.10 o 
   3   6   4       30.12       34.33      1.75 o 
   4   6   4        4.63        3.16      1.00 o 
  -4   7   4       33.21       34.64      1.52 o 
  -3   7   4       65.17       59.09      1.54 o 
  -2   7   4      492.60      488.65      4.61 o 
  -1   7   4      422.57      422.71      4.08 o 
   0   7   4      277.17      256.04      2.94 o 
   1   7   4      144.84      132.47      3.03 o 
   2   7   4      572.87      553.96      8.05 o 
   3   7   4       64.00       67.36      2.40 o 
  -3   8   4       17.40       18.91      1.08 o 
  -2   8   4       26.39       24.37      0.80 o 
  -1   8   4       90.90       90.55      1.42 o 
   0   8   4        0.03        0.07      0.37 o 
   1   8   4        8.56       11.45      1.15 o 
   2   8   4       30.72       33.36      1.92 o 
   3   8   4        0.19        0.08      1.02 o 
  -3   9   4        3.71        2.73      0.77 o 
  -2   9   4        2.18        3.46      0.75 o 
  -1   9   4      386.06      364.19      3.75 o 
   0   9   4       58.26       52.24      1.34 o 
   1   9   4       33.58       35.87      2.55 o 
   2   9   4       27.70       32.58      2.52 o 
   3   9   4      100.79      104.15      5.20 o 
  -3  10   4        0.01       -0.17      1.00 o 
  -2  10   4       68.80       71.55      1.46 o 
  -1  10   4        0.68        1.05      0.50 o 
   0  10   4      372.51      389.71      4.88 o 
   1  10   4       14.42       21.78      1.54 o 
   2  10   4       28.36       31.92      2.25 o 
  -2  11   4        0.05        0.08      0.54 o 
  -1  11   4       24.37       25.20      1.44 o 
   0  11   4        6.03        5.90      0.92 o 
   1  11   4        2.54        4.52      1.47 o 
   2  11   4       15.09       12.65      1.73 o 
  -1  12   4        6.40        3.90      0.80 o 
   0  12   4      411.30      427.56      7.26 o 
   1  12   4       74.23       76.76      2.68 o 
  -5   0   5       60.43       62.18      3.52 o 
  -3   0   5      886.74      874.44     14.19 o 
  -1   0   5       25.81       24.69      0.95 o 
   1   0   5      947.45      918.12     12.12 o 
   3   0   5        3.52        3.65      0.82 o 
  -5   1   5       19.36       17.97      1.59 o 
  -4   1   5       35.61       36.12      3.62 o 
  -3   1   5      427.16      399.51      4.74 o 
  -2   1   5      496.95      517.72      6.37 o 
  -1   1   5      774.65      822.23      7.83 o 
   0   1   5       18.27       21.49      0.54 o 
   1   1   5     1769.49     1759.21     15.09 o 
   2   1   5       29.78       28.53      1.01 o 
   3   1   5        6.85        7.84      1.01 o 
   4   1   5        5.22        3.48      0.70 o 
  -4   2   5      134.49      128.91      2.78 o 
  -3   2   5        6.22        7.32      0.49 o 
  -2   2   5       32.89       38.30      2.02 o 
  -1   2   5     1319.84     1397.74     19.34 o 
   0   2   5      980.98     1027.47      8.40 o 
   1   2   5      425.83      425.18      3.86 o 
   2   2   5       14.36       15.70      0.84 o 
   3   2   5       85.56       85.40      1.78 o 
   4   2   5       18.65       21.94      1.12 o 
  -4   3   5        1.85        1.87      0.56 o 
  -3   3   5      233.72      231.88      6.28 o 
  -2   3   5      484.43      457.57      9.49 o 
  -1   3   5        8.60        5.99      0.37 o 
   0   3   5        0.55        0.74      0.33 o 
   1   3   5      744.02      761.43      6.00 o 
   2   3   5       76.28       71.96      1.15 o 
   3   3   5       23.43       22.60      0.80 o 
   4   3   5       30.85       28.93      1.42 o 
  -4   4   5       35.22       34.73      1.44 o 
  -3   4   5      140.55      135.99      2.16 o 
  -2   4   5       35.81       39.79      0.73 o 
  -1   4   5     1814.94     1780.42     20.56 o 
   0   4   5       96.76       97.82      1.11 o 
   1   4   5        2.96        1.73      0.31 o 
   2   4   5      133.24      135.09      1.53 o 
   3   4   5      120.28      115.37      2.10 o 
   4   4   5       22.75       24.01      1.38 o 
  -4   5   5        1.19        1.42      0.77 o 
  -3   5   5      112.69      109.56      2.77 o 
  -2   5   5      233.61      229.94      2.76 o 
  -1   5   5      640.57      605.59      6.77 o 
   0   5   5       18.71       16.92      0.96 o 
   1   5   5      123.60      125.80      2.01 o 
   2   5   5      115.72      122.83      2.38 o 
   3   5   5      113.64      111.37      2.45 o 
   4   5   5       13.85       15.99      1.29 o 
  -4   6   5       41.84       43.15      2.73 o 
  -3   6   5      224.55      223.40      5.90 o 
  -2   6   5       12.95       13.07      0.62 o 
  -1   6   5      997.43      965.07     10.67 o 
   0   6   5      240.33      225.98      2.13 o 
   1   6   5      300.12      280.68      4.83 o 
   2   6   5       73.03       70.44      2.42 o 
   3   6   5      256.81      240.55      4.50 o 
  -4   7   5       36.24       34.93      2.14 o 
  -3   7   5      123.56      114.55      3.65 o 
  -2   7   5       94.35       86.50      2.81 o 
  -1   7   5      521.73      538.05      5.77 o 
   0   7   5       47.62       47.61      1.13 o 
   1   7   5       15.17       15.53      1.26 o 
   2   7   5       11.22       13.42      1.65 o 
   3   7   5       39.20       38.87      2.62 o 
  -3   8   5       24.26       24.17      1.80 o 
  -2   8   5        0.55        0.74      0.49 o 
  -1   8   5       20.82       24.32      1.60 o 
   0   8   5      465.27      450.19      5.58 o 
   1   8   5       33.39       28.80      1.52 o 
   2   8   5        3.02        2.58      1.15 o 
   3   8   5       51.88       58.85      2.73 o 
  -3   9   5       84.81       89.20      3.03 o 
  -2   9   5        9.40       10.20      1.18 o 
  -1   9   5        0.16        0.22      0.54 o 
   0   9   5      154.26      146.03      2.07 o 
   1   9   5      113.56      119.15      2.80 o 
   2   9   5       40.84       43.87      2.30 o 
   3   9   5        0.00        2.13      1.38 o 
  -3  10   5       12.58        9.46      1.57 o 
  -2  10   5       14.11       14.61      1.10 o 
  -1  10   5       55.14       52.76      1.81 o 
   0  10   5       25.74       29.67      1.27 o 
   1  10   5      112.59      118.16      3.69 o 
   2  10   5        4.07        3.88      1.60 o 
  -2  11   5        2.58        3.54      0.86 o 
  -1  11   5       88.57       91.64      2.06 o 
   0  11   5       33.57       32.48      1.70 o 
   1  11   5      139.70      148.44      3.59 o 
  -1  12   5       46.23       45.23      1.68 o 
   0  12   5        0.94        1.44      1.22 o 
  -4   0   6       22.73       25.15      2.31 o 
  -2   0   6      180.01      197.37      4.10 o 
   0   0   6      670.38      719.94      8.13 o 
   2   0   6       54.45       57.17      1.54 o 
   4   0   6        0.87        1.60      0.93 o 
  -4   1   6      230.63      235.17      4.18 o 
  -3   1   6        0.60        0.60      0.38 o 
  -2   1   6     1667.38     1632.79     20.84 o 
  -1   1   6      759.24      778.19      7.64 o 
   0   1   6      724.66      761.82      6.69 o 
   1   1   6      241.14      241.13      2.94 o 
   2   1   6      963.89      966.42      9.18 o 
   3   1   6        9.35       10.14      0.70 o 
   4   1   6        4.57        4.88      0.72 o 
  -4   2   6        0.26        0.86      0.81 o 
  -3   2   6      222.03      210.18      2.45 o 
  -2   2   6      318.99      309.97      9.25 o 
  -1   2   6       91.37       80.17      1.21 o 
   0   2   6      166.12      169.16      1.53 o 
   1   2   6      280.12      270.55      2.40 o 
   2   2   6       70.33       71.30      1.16 o 
   3   2   6        0.52        0.28      0.40 o 
   4   2   6       14.86       14.13      1.00 o 
  -4   3   6       41.06       41.58      1.67 o 
  -3   3   6      129.32      132.40      3.10 o 
  -2   3   6       45.39       47.03      1.28 o 
  -1   3   6      513.11      514.94      4.50 o 
   0   3   6      666.90      686.79      6.16 o 
   1   3   6      113.40      114.72      1.40 o 
   2   3   6      178.12      179.19      1.65 o 
   3   3   6       54.34       57.47      1.04 o 
   4   3   6        7.72        7.30      1.07 o 
  -4   4   6       79.85       77.76      2.69 o 
  -3   4   6       57.38       55.60      2.11 o 
  -2   4   6      496.04      473.78      6.07 o 
  -1   4   6      107.50      104.50      1.90 o 
   0   4   6     1218.09     1133.17     10.05 o 
   1   4   6       36.96       35.29      0.79 o 
   2   4   6       97.28       96.36      1.90 o 
   3   4   6        0.05        0.19      0.30 o 
   4   4   6       26.69       29.27      1.67 o 
  -4   5   6        3.82        4.09      0.78 o 
  -3   5   6        5.79        6.88      1.55 o 
  -2   5   6       77.16       75.55      1.33 o 
  -1   5   6      207.66      209.63      2.35 o 
   0   5   6       99.77       93.27      1.40 o 
   1   5   6       11.11       12.36      1.13 o 
   2   5   6        4.48        3.04      1.16 o 
   3   5   6      104.91      109.26      2.69 o 
  -4   6   6       50.96       53.57      1.97 o 
  -3   6   6       80.23       82.23      3.82 o 
  -2   6   6      798.44      758.81      8.61 o 
  -1   6   6        1.70        1.49      0.68 o 
   0   6   6     1690.14     1676.63     17.51 o 
   1   6   6      110.49      103.35      2.38 o 
   2   6   6      103.32       98.85      2.88 o 
   3   6   6        1.51        1.48      0.93 o 
  -4   7   6       14.29       16.58      1.48 o 
  -3   7   6        5.48        6.33      1.57 o 
  -2   7   6       21.87       25.41      1.23 o 
  -1   7   6      103.65       99.10      1.57 o 
   0   7   6        8.05       10.98      0.63 o 
   1   7   6      102.54       99.13      2.61 o 
   2   7   6       13.02       14.61      1.52 o 
   3   7   6        0.59       -0.13      1.07 o 
  -3   8   6      194.33      183.71      4.33 o 
  -2   8   6       29.90       33.16      1.18 o 
  -1   8   6       25.29       23.74      0.90 o 
   0   8   6      124.31      132.62      2.38 o 
   1   8   6      346.81      338.61      7.49 o 
   2   8   6       32.29       31.19      2.54 o 
   3   8   6        7.67        7.94      1.89 o 
  -3   9   6       62.36       68.66      7.02 o 
  -2   9   6      171.33      159.97      2.46 o 
  -1   9   6        5.04        4.78      0.69 o 
   0   9   6       30.83       32.16      0.68 o 
   1   9   6        7.56        9.60      1.54 o 
   2   9   6       66.88       73.86      3.33 o 
  -2  10   6       24.00       28.34      1.33 o 
  -1  10   6       16.35       16.23      0.96 o 
   0  10   6        0.42        0.71      0.35 o 
   1  10   6       75.83       76.90      2.55 o 
   2  10   6        0.73        1.40      1.29 o 
  -2  11   6       89.65       89.99      1.95 o 
  -1  11   6       32.90       32.90      1.40 o 
   0  11   6      128.87      137.28      4.06 o 
   1  11   6       20.33       22.01      2.15 o 
  -3   0   7      198.45      201.68      4.17 o 
  -1   0   7      638.88      557.10      6.63 o 
   1   0   7      833.39      842.31     11.29 o 
   3   0   7      300.82      297.83      4.68 o 
  -4   1   7        3.24        2.98      0.97 o 
  -3   1   7      408.60      402.71      4.35 o 
  -2   1   7        4.30        2.84      0.49 o 
  -1   1   7     1070.01     1046.89     11.37 o 
   0   1   7      457.33      468.74      4.35 o 
   1   1   7       94.70       95.40      1.21 o 
   2   1   7      143.64      133.67      1.60 o 
   3   1   7       65.24       62.12      1.34 o 
   4   1   7        0.94        1.11      0.62 o 
  -4   2   7       69.60       73.74      2.05 o 
  -3   2   7      227.70      239.72      5.14 o 
  -2   2   7       46.07       41.69      1.12 o 
  -1   2   7     1317.92     1322.89     14.96 o 
   0   2   7      635.02      612.76      5.56 o 
   1   2   7       55.70       57.87      1.90 o 
   2   2   7        0.08       -0.39      0.44 o 
   3   2   7      138.18      142.97      1.84 o 
   4   2   7        4.86        4.30      0.79 o 
  -4   3   7       70.52       69.44      2.16 o 
  -3   3   7      127.45      121.62      2.80 o 
  -2   3   7      456.73      443.10      4.95 o 
  -1   3   7      144.75      126.80      2.90 o 
   0   3   7       94.43       94.05      1.29 o 
   1   3   7      557.40      539.52      4.88 o 
   2   3   7      121.89      119.34      1.77 o 
   3   3   7        0.06        0.03      0.37 o 
   4   3   7        5.89        6.01      1.12 o 
  -4   4   7       97.87      101.36      2.39 o 
  -3   4   7       55.62       53.13      1.86 o 
  -2   4   7        5.19        4.96      0.81 o 
  -1   4   7       98.09       96.99      1.21 o 
   0   4   7      321.40      317.09      3.84 o 
   1   4   7       61.92       56.02      1.28 o 
   2   4   7        9.26       10.03      0.40 o 
   3   4   7       16.85       18.32      1.23 o 
  -4   5   7        0.12       -0.15      0.90 o 
  -3   5   7       95.83       96.27      4.05 o 
  -2   5   7       15.25       13.50      0.59 o 
  -1   5   7      966.02      897.51      8.87 o 
   0   5   7       52.58       51.52      0.79 o 
   1   5   7      753.49      720.94      6.05 o 
   2   5   7        6.63        5.94      1.07 o 
   3   5   7       25.90       25.80      1.64 o 
  -4   6   7        7.65        7.35      2.37 o 
  -3   6   7       25.56       30.41      1.98 o 
  -2   6   7       33.73       32.97      1.44 o 
  -1   6   7      387.83      381.15      3.67 o 
   0   6   7       15.26       14.72      0.60 o 
   1   6   7      441.42      448.30      9.68 o 
   2   6   7        1.45        1.36      0.96 o 
   3   6   7        4.05        3.36      1.19 o 
  -3   7   7      141.88      139.93      3.77 o 
  -2   7   7      119.69      118.13      2.42 o 
  -1   7   7      145.40      133.21      2.10 o 
   0   7   7       58.17       51.11      0.89 o 
   1   7   7      212.09      213.57      3.89 o 
   2   7   7      163.25      160.63      4.09 o 
   3   7   7       15.29       12.34      1.41 o 
  -3   8   7       14.21       13.55      1.79 o 
  -2   8   7       42.34       39.17      1.45 o 
  -1   8   7      112.82      112.51      2.34 o 
   0   8   7       29.09       27.32      0.87 o 
   1   8   7       11.40       13.35      2.52 o 
   2   8   7       62.09       67.96      2.58 o 
  -3   9   7       56.59       54.06      3.21 o 
  -2   9   7      367.74      350.46      4.60 o 
  -1   9   7       25.69       24.14      1.33 o 
   0   9   7       35.54       35.79      1.49 o 
   1   9   7       55.10       54.98      2.21 o 
   2   9   7       20.09       21.99      2.27 o 
  -2  10   7       13.41       14.30      2.20 o 
  -1  10   7      199.26      199.83      2.80 o 
   0  10   7        4.31        5.23      1.17 o 
   1  10   7       27.03       29.21      1.94 o 
  -1  11   7       44.91       45.52      1.47 o 
   0  11   7       14.31       13.07      1.68 o 
   1  11   7       12.01       17.38      3.25 o 
  -4   0   8       85.68       83.66      4.72 o 
  -2   0   8     1134.53     1145.11     17.97 o 
   0   0   8     1390.33     1344.02     17.63 o 
   2   0   8      351.16      329.68      4.43 o 
  -4   1   8       53.84       57.12      2.06 o 
  -3   1   8       35.82       39.63      1.46 o 
  -2   1   8        0.62        0.76      0.41 o 
  -1   1   8        0.21        1.02      0.61 o 
   0   1   8        5.92        4.92      0.57 o 
   1   1   8       24.88       26.02      0.79 o 
   2   1   8       23.57       23.22      1.06 o 
   3   1   8       23.89       24.29      1.07 o 
  -4   2   8       16.09       17.01      1.39 o 
  -3   2   8      211.33      206.56      3.57 o 
  -2   2   8      973.06      967.12     10.42 o 
  -1   2   8        1.08        2.30      0.55 o 
   0   2   8      978.63      976.28     10.06 o 
   1   2   8      652.46      630.07      5.70 o 
   2   2   8       88.77       94.38      1.47 o 
   3   2   8       27.95       27.03      1.37 o 
  -4   3   8       34.82       36.52      2.00 o 
  -3   3   8        9.91       11.86      1.66 o 
  -2   3   8       36.08       29.55      1.27 o 
  -1   3   8      409.74      399.79      5.42 o 
   0   3   8      427.01      400.28      3.97 o 
   1   3   8       46.53       46.91      0.85 o 
   2   3   8      100.76       96.91      1.35 o 
   3   3   8       29.27       31.04      1.86 o 
  -4   4   8        3.29        3.92      1.19 o 
  -3   4   8      208.13      217.08      3.83 o 
  -2   4   8        0.60       -0.13      0.56 o 
  -1   4   8       13.27       15.43      0.57 o 
   0   4   8      146.62      129.39      1.68 o 
   1   4   8      227.27      228.51      2.59 o 
   2   4   8       59.22       62.16      0.95 o 
   3   4   8        0.13        0.06      0.88 o 
  -4   5   8       76.54       82.60      4.28 o 
  -3   5   8       50.18       51.43      2.43 o 
  -2   5   8      262.39      258.45      3.55 o 
  -1   5   8       37.07       32.27      1.38 o 
   0   5   8      816.77      780.12      7.16 o 
   1   5   8        9.76        8.62      0.46 o 
   2   5   8      382.10      384.49      5.38 o 
   3   5   8        1.34        1.49      1.15 o 
  -3   6   8        2.99        4.25      1.16 o 
  -2   6   8       24.66       26.84      0.94 o 
  -1   6   8        0.04        0.22      0.47 o 
   0   6   8       13.09        9.39      0.50 o 
   1   6   8       26.57       25.20      1.48 o 
   2   6   8        0.52       -0.07      0.86 o 
   3   6   8       21.84       21.95      2.28 o 
  -3   7   8        3.50        2.48      1.23 o 
  -2   7   8      236.38      234.69      3.87 o 
  -1   7   8      114.79      109.82      1.63 o 
   0   7   8      299.40      290.98      3.11 o 
   1   7   8        3.30        2.47      1.12 o 
   2   7   8      133.76      139.63      3.89 o 
  -3   8   8       30.09       27.60      2.81 o 
  -2   8   8       22.29       23.77      0.93 o 
  -1   8   8       54.35       55.49      1.12 o 
   0   8   8        3.37        3.56      0.59 o 
   1   8   8       12.58       12.79      1.78 o 
   2   8   8       37.81       40.28      3.54 o 
  -2   9   8       13.87       12.63      1.29 o 
  -1   9   8      370.94      360.78      4.06 o 
   0   9   8       37.54       39.69      2.16 o 
   1   9   8       13.76       14.16      1.65 o 
   2   9   8        5.07        4.40      1.55 o 
  -2  10   8      129.69      125.00      2.22 o 
  -1  10   8       40.83       40.21      1.32 o 
   0  10   8      198.97      204.48      5.01 o 
   1  10   8       22.91       20.65      5.21 o 
  -3   0   9        8.84        8.58      0.45 o 
  -1   0   9      434.63      417.08      5.64 o 
   1   0   9      196.89      192.80      3.26 o 
   3   0   9       29.16       30.65      2.40 o 
  -4   1   9        7.64        8.40      1.68 o 
  -3   1   9      173.77      156.06      2.86 o 
  -2   1   9      205.27      204.03      2.33 o 
  -1   1   9      852.13      840.81      7.64 o 
   0   1   9        0.31        1.52      0.60 o 
   1   1   9      425.72      423.51      4.03 o 
   2   1   9       20.36       20.16      1.46 o 
   3   1   9       63.73       60.77      1.43 o 
  -4   2   9       38.37       43.68      3.33 o 
  -3   2   9        7.74        9.12      1.27 o 
  -2   2   9       25.26       22.41      0.74 o 
  -1   2   9      639.39      633.32      6.95 o 
   0   2   9       15.65       15.78      0.80 o 
   1   2   9      109.37      110.23      1.63 o 
   2   2   9      145.87      140.39      1.89 o 
   3   2   9       13.67       14.55      1.52 o 
  -4   3   9       20.01       21.75      1.70 o 
  -3   3   9       73.75       68.86      2.15 o 
  -2   3   9      235.83      228.94      3.10 o 
  -1   3   9       39.57       48.99      1.25 o 
   0   3   9      217.06      203.38      2.84 o 
   1   3   9      220.36      216.11      2.37 o 
   2   3   9      200.42      196.63      3.19 o 
   3   3   9        1.77        0.50      1.05 o 
  -4   4   9       12.47       11.35      1.88 o 
  -3   4   9       35.50       36.98      1.83 o 
  -2   4   9       46.43       52.20      1.46 o 
  -1   4   9       48.39       48.89      0.99 o 
   0   4   9       28.80       32.87      1.01 o 
   1   4   9      408.82      383.86      4.06 o 
   2   4   9       52.10       54.11      0.88 o 
   3   4   9       74.69       76.68      3.62 o 
  -3   5   9       72.82       74.20      2.63 o 
  -2   5   9      174.39      169.83      2.88 o 
  -1   5   9      168.72      158.58      2.22 o 
   0   5   9       41.89       41.06      0.95 o 
   1   5   9       82.67       80.11      1.14 o 
   2   5   9        0.88        1.23      0.91 o 
   3   5   9       38.20       37.44      3.45 o 
  -3   6   9      233.62      257.71      9.25 o 
  -2   6   9        1.77        1.81      0.78 o 
  -1   6   9      308.80      308.44      3.41 o 
   0   6   9       15.17       14.67      0.64 o 
   1   6   9      191.09      167.98      6.05 o 
   2   6   9        5.95        6.01      1.21 o 
  -3   7   9       86.98       91.33      2.61 o 
  -2   7   9       32.71       31.31      1.21 o 
  -1   7   9       77.05       74.84      1.40 o 
   0   7   9       14.94       15.04      1.20 o 
   1   7   9       39.08       42.30      2.91 o 
   2   7   9        2.93        2.36      1.59 o 
  -2   8   9       13.88       17.04      1.66 o 
  -1   8   9       81.87       81.09      1.70 o 
   0   8   9      200.26      201.76      4.28 o 
   1   8   9       53.87       53.86      3.85 o 
   2   8   9        1.75        1.78      1.75 o 
  -2   9   9        4.44        3.41      0.71 o 
  -1   9   9       24.75       25.51      1.33 o 
   0   9   9       65.86       65.32      2.56 o 
   1   9   9       56.10       57.51      3.67 o 
  -1  10   9       57.83       51.58      2.56 o 
   0  10   9      124.20      119.29      3.37 o 
  -4   0  10       64.20       67.42      3.96 o 
  -2   0  10       31.72       27.99      5.11 o 
   0   0  10      166.09      169.99      3.14 o 
   2   0  10       24.84       27.28      1.38 o 
  -4   1  10      151.13      154.64      3.30 o 
  -3   1  10        1.59        1.88      0.51 o 
  -2   1  10      130.00      129.04      2.02 o 
  -1   1  10      129.18      127.09      1.95 o 
   0   1  10      972.53      968.77      9.81 o 
   1   1  10        0.03        0.53      0.62 o 
   2   1  10      171.62      170.68      2.49 o 
   3   1  10       18.06       17.79      1.06 o 
  -4   2  10        0.56        1.74      1.21 o 
  -3   2  10      152.55      147.36      4.32 o 
  -2   2  10      119.88      111.51      1.67 o 
  -1   2  10       89.88       93.08      1.88 o 
   0   2  10        9.78        8.85      0.71 o 
   1   2  10       46.25       40.29      0.97 o 
   2   2  10       10.29       10.60      0.78 o 
   3   2  10        0.53        0.25      0.62 o 
  -3   3  10        5.06        6.73      1.29 o 
  -2   3  10       10.44       10.02      0.64 o 
  -1   3  10      143.77      147.26      2.39 o 
   0   3  10      179.97      182.77      4.07 o 
   1   3  10       70.46       66.18      1.12 o 
   2   3  10       18.86       19.07      0.88 o 
   3   3  10      108.38      105.66      3.12 o 
  -3   4  10       63.71       60.32      3.20 o 
  -2   4  10      175.81      167.65      2.73 o 
  -1   4  10       27.37       27.13      1.93 o 
   0   4  10       53.38       51.99      1.35 o 
   1   4  10       27.58       26.96      1.25 o 
   2   4  10      205.53      191.36      3.62 o 
  -3   5  10       13.51       13.48      2.08 o 
  -2   5  10       13.75       17.49      1.92 o 
  -1   5  10      189.58      194.87      2.82 o 
   0   5  10        0.09        0.32      0.41 o 
   1   5  10       22.17       21.73      1.10 o 
   2   5  10       13.05       14.42      1.52 o 
  -3   6  10       22.24       22.59      1.95 o 
  -2   6  10      524.18      525.78      7.92 o 
  -1   6  10        0.32        0.92      0.54 o 
   0   6  10      411.51      404.15      6.00 o 
   1   6  10       20.49       17.31      1.67 o 
   2   6  10       60.51       60.42      2.48 o 
  -3   7  10       17.58       21.56      2.26 o 
  -2   7  10       14.52       19.47      1.22 o 
  -1   7  10       23.85       24.87      1.06 o 
   0   7  10        5.63        7.14      0.56 o 
   1   7  10        7.30        8.60      1.94 o 
   2   7  10       12.34       10.82      1.77 o 
  -2   8  10      189.03      183.28      5.77 o 
  -1   8  10        0.62        0.91      0.63 o 
   0   8  10       24.65       27.23      1.81 o 
   1   8  10      120.25      126.49      3.87 o 
  -1   9  10       17.77       18.44      0.97 o 
   0   9  10       65.07       66.19      2.74 o 
  -3   0  11      469.87      498.70     14.05 o 
  -1   0  11      109.13      110.48      2.38 o 
   1   0  11      570.63      568.62      7.90 o 
  -3   1  11       53.48       52.39      5.40 o 
  -2   1  11       70.55       68.30      2.00 o 
  -1   1  11       22.75       29.32      0.98 o 
   0   1  11        8.75        9.30      0.82 o 
   1   1  11       91.17       89.99      1.56 o 
   2   1  11        3.67        3.45      0.76 o 
  -3   2  11      131.25      143.49      5.00 o 
  -2   2  11       72.35       69.91      1.52 o 
  -1   2  11      168.16      158.51      2.13 o 
   0   2  11      120.33      126.77      2.38 o 
   1   2  11       90.83       94.20      1.77 o 
   2   2  11       41.43       38.46      1.01 o 
  -3   3  11      117.50      119.98      3.53 o 
  -2   3  11      166.12      161.95      2.62 o 
  -1   3  11       53.35       50.77      1.65 o 
   0   3  11        0.93        0.78      0.61 o 
   1   3  11       95.20      100.40      2.13 o 
   2   3  11        3.12        2.20      0.69 o 
  -3   4  11        1.11        0.65      1.05 o 
  -2   4  11       42.17       42.04      1.55 o 
  -1   4  11       69.74       64.73      1.55 o 
   0   4  11       98.04      100.76      2.20 o 
   1   4  11        0.39        0.48      0.73 o 
   2   4  11       14.62       13.55      1.39 o 
  -3   5  11       72.12       73.62      2.79 o 
  -2   5  11       10.95       11.74      1.31 o 
  -1   5  11      353.85      348.68      4.09 o 
   0   5  11       80.96       88.45      3.23 o 
   1   5  11       85.84       84.49      2.13 o 
   2   5  11        9.30        9.49      1.37 o 
  -2   6  11        0.41        0.01      0.71 o 
  -1   6  11      163.01      157.98      4.59 o 
   0   6  11        4.75        5.97      0.62 o 
   1   6  11      110.41      114.58      2.89 o 
  -2   7  11      156.91      155.86      3.34 o 
  -1   7  11      305.03      307.56      6.67 o 
   0   7  11        3.42        6.16      1.35 o 
   1   7  11       56.64       62.76      2.92 o 
  -1   8  11       72.99       71.35      1.52 o 
   0   8  11        9.89        9.59      1.51 o 
  -2   0  12      617.88      631.83     10.51 o 
   0   0  12      124.80      131.09      2.64 o 
   2   0  12      141.89      138.79      2.89 o 
  -3   1  12        2.73        1.89      1.25 o 
  -2   1  12       80.47       83.79      3.07 o 
  -1   1  12       92.47       95.93      1.88 o 
   0   1  12        6.38        5.57      0.81 o 
   1   1  12        0.25        1.15      0.61 o 
   2   1  12       18.07       19.23      1.44 o 
  -3   2  12      160.34      165.08      4.97 o 
  -2   2  12      289.20      297.04      9.42 o 
  -1   2  12       15.23       15.97      1.51 o 
   0   2  12       56.91       60.05      1.30 o 
   1   2  12       25.51       27.37      0.99 o 
   2   2  12       48.43       48.27      1.52 o 
  -3   3  12        4.31        4.25      1.55 o 
  -2   3  12       13.19       13.51      1.04 o 
  -1   3  12      207.51      198.96      3.26 o 
   0   3  12      122.66      116.90      3.11 o 
   1   3  12       18.50       20.17      0.96 o 
   2   3  12        3.08        3.74      1.23 o 
  -3   4  12       89.22       94.62      7.76 o 
  -2   4  12       45.54       48.30      1.98 o 
  -1   4  12        0.92        1.10      0.72 o 
   0   4  12       35.30       33.26      1.54 o 
   1   4  12       56.53       59.67      2.00 o 
  -2   5  12       74.07       74.01      2.95 o 
  -1   5  12        1.93        2.38      0.68 o 
   0   5  12      327.02      308.04      3.86 o 
   1   5  12        7.80        7.16      1.27 o 
  -2   6  12        0.51        0.76      0.87 o 
  -1   6  12       53.79       58.17      1.95 o 
   0   6  12       30.47       32.30      1.08 o 
   1   6  12       13.55       14.10      2.03 o 
  -1   7  12      141.73      133.63      4.57 o 
   0   7  12      263.53      262.79      8.12 o 
  -1   0  13      116.88      117.44      2.84 o 
   1   0  13       38.54       40.00      4.21 o 
  -2   1  13       12.67       14.32      0.92 o 
  -1   1  13      478.42      502.63      6.95 o 
   0   1  13       14.54       16.50      0.94 o 
   1   1  13       45.72       48.71      1.59 o 
  -2   2  13      115.52      114.24      3.51 o 
  -1   2  13       73.15       76.44      1.87 o 
   0   2  13      104.64      104.20      1.79 o 
   1   2  13        0.45        1.10      0.71 o 
  -2   3  13      138.34      143.42      2.49 o 
  -1   3  13       35.97       39.15      1.34 o 
   0   3  13       44.88       49.07      1.97 o 
   1   3  13       23.01       25.19      1.07 o 
  -2   4  13       32.70       34.01      1.71 o 
  -1   4  13       60.00       63.65      1.80 o 
   0   4  13        6.76        5.93      1.17 o 
   1   4  13      146.35      142.51      4.14 o 
  -1   5  13       26.42       29.94      1.73 o 
   0   5  13        5.17        5.03      0.88 o 
  -1   6  13        1.96        2.02      2.92 o 
  -2   0  14        0.47        1.40      0.92 o 
   0   0  14       52.38       58.74      2.66 o 
  -2   1  14        1.23        2.45      1.13 o 
  -1   1  14       36.09       38.57      1.54 o 
   0   1  14      336.95      344.97      4.40 o 
  -1   2  14        4.33        4.75      0.97 o 
   0   2  14       20.69       21.96      2.74 o 
  -1   3  14      203.60      207.79      3.30 o 
   0   3  14       48.36       52.94      1.97 o 
                                                 
